# Supplementary material for: SALL2-Mediated Suppression of WNT Signaling Through Transcriptional Control of AXIN2 in Colorectal Cancer Cells
Source: Int J Mol Sci. 2025 Aug 15;26(16):7896. doi: 10.3390/ijms26167896 (PMC12387037; doi:10.3390/ijms26167896)
Supplement: Supplementary file 1 [file ijms-26-07896-s001.zip]

Archive with 1 entries (1 files):
- ijms-3735553-supplementary.pdf
